# Supplementary material for: Identification of novel genetic risk factors of dilated cardiomyopathy: from canine to human
Source: Genome Med. 2023 Sep 18;15:73. doi: 10.1186/s13073-023-01221-3 (PMC10506233; doi:10.1186/s13073-023-01221-3)
Supplement: Supplementary file 2 — Additional file 2: Table S1. Clinical parameters, cohort classification and chr5:60,111,983 genotypes of 35 Dobermanns evaluated in Uppsala, Sweden. Table S2. A list of 393 public or in-house genomes from wolves and 87 dog breeds used in filtering and variant screening. Table S3. Distribution of the chr5:53,109,178G>A variant in 321 array genotyped Dobermanns, 10 Dobermann whole genomes and 393 non-Dobermann whole genomes. Table S4. Primer sequences, total concentration in reaction (Conc.), annealing temperature (An. temp) and assays used in transcript analyses. Table S5. Phenotype definitions used with UK Biobank data. CAD = coronary artery disease, LVSD = left ventricular systolic dysfunction. Table S6. Results of various univariate linear mixed model association analyses in GEMMA with different case subcohorts. Table S7. Association of sex and risk SNPs chr53:109,178 and chr5:60,531,090 with echocardiographic changes in the logistic regression analysis. Table S8. Association of sex and risk SNPs chr53:109,178 and chr5:60,531,090 with echocardiographic changes. Cases from the replication cohort were included. Table S9. Variants in the minor locus region (chr5:50-54 Mb) shared by two DCM-affected Dobermanns with A/A at the risk SNP chr5:53,109,178 and present in less than 10 % of 366 non-Dobermann genomes. Table S10. Variants in the minor locus region (chr5:50-54 Mb) shared by three DCM-affected Dobermanns with G/G at the risk SNP chr5:53,109,178 and present in less than 10 % of 366 non-Dobermann genomes. Table S11. Variants in the major locus region (chr5:58.2-63.3 Mb) shared by eight DCM-affected Dobermanns with A/A (N = 7) or G/A (N = 1) at the risk SNP chr5:60,531,090 and present in less than 10 % of 366 non-Dobermann genomes. Table S12. Gene content and annotation of the minor locus and flanking regions (chr5:50.0-54.0 Mb). Table S13. Gene content and annotation of the major locus and flanking regions (chr5:58.2-63.3 Mb). Table S14. Partial amino acid sequence [file 13073_2023_1221_MOESM2_ESM.xlsx]

## Sheet: Key
Index	Sheet name
1	Table S1
2	Table S2
3	Table S3
4	Table S4
5	Table S5
6	Table S6
7	Table S7
8	Table S8
9	Table S9
10	Table S10
11	Table S11
12	Table S12
13	Table S13
14	Table S14
15	Table S15
16	Table S16
17	Table S17
18	Table S18

## Sheet: Table S1
Table S1. Clinical parameters, cohort classification and chr5:60,111,983 genotypes of 35 Dobermanns evaluated in Uppsala, Sweden. AF = atrial fibrillation, BSA = body surface area, FS = fractional shortening, LVEDV = left ventricular end-diastolic volume, LVESV = left ventricular end-systolic volume, LVIDd = left ventricular internal diameter end diastole, LVIDs = left ventricular internal diamet…
Journal No	DOGID	mRNA-seq ID	chr5:60,111,983 genotype	Gender	Age	Weight (kg)	Classification	LVEDV/BSA parasternal (ml)	LVEDV/BSA left apical (ml)	LVESV/BSA parasternal (ml)	LVESV/BSA left apical (ml)	M-Mode LVIDd (cm)	M-Mode LVIDs (cm)	FS (%)	Arrythmia	Holter
12/4100	D969		G/G	male	8.47397	48	healthy	79.5	NA	43.9	NA	4.93	3.77	24	NA	normal
15/1898	D980		G/G	male	8.7589	35.7	healthy	90.8	NA	48.6	NA	4.45	3.16	29	NA	NA
13/2912	D979		G/A	female	7.33699	41.2	healthy	75.6	NA	31.9	NA	4.47	3.24	28	NA	NA
10/961	D983		G/A	male	7.55616	NA	healthy	77	NA	58	NA	4.5	3.3	25	NA	NA
15/1268	D986		G/G	female	10.4548	33	healthy	73.8	NA	40.8	NA	4.67	3.3	29.3	NA	NA
14/5386	D999	DBM9	G/G	male	6.16438	38	healthy	64	NA	38	NA	4.87	2.84	41.7	normal	NA
13/594	D972		G/A	female	8.06301	35	healthy	86.9	NA	45.9	NA	4.4	3.41	22.5	NA	normal
13/389	D987		G/G	male	9.85205	37	echo + arrhythmia	109.6	NA	36	NA	5.2	4.2	20	VPC (103 / 3 min)	NA
13/469	D970		G/G	male	11.9836	42	CHF	NA	NA	NA	NA	5.11	4.08	20	AF	NA
13/603	D981		G/A	male	5.18356	44.4	CHF	237.5	NA	156.2	NA	8.36	7.08	15.3	AF	NA
13/4529	D984		A/A	male	8.28767	48	CHF	186.2	NA	143.8	NA	6.58	6.23	4.7	no VPC	NA
	D985		A/A	male	6.80548	38.8	CHF	203.5	NA	187.7	NA	7.2	NA	8.8	NA	NA
14/736	D997		A/A	male	5.46027	39.9	CHF	206	NA	134	NA	7.03	6.09	13.4	VPC	NA
10/5530	D974	DBM7	G/G	female	6.93699	39	CHF	158	NA	88.4	NA	7.08	5.99	15	no VPC	NA
10/1531	D971		A/A	male	3.97534	46	CHF	240.6	NA	174	NA	7.56	6.62	12.4	no VPC	NA
	D975		A/A	female	NA	NA	CHF	NA	NA	NA	NA	NA	NA	NA	NA	NA
09/3894	D995		G/G	male	7.60274	41.6	CHF	221	NA	203.3	NA	6.76	6.65	1.63	no VPC	NA
09/3377	D1005	DBM6	G/A	male	6.20822	44	CHF	196	NA	172	NA	7.5	6.69	11	VPC	NA
10/3935	D973		A/A	female	7.92877	39.5	echo + arrhythmia	179.6	NA	121.2	NA	6.62	5.89	11	VPC	NA
	D988		A/A	female	5.51507	31	echo + arrhythmia	NA	NA	NA	NA	5.15	4.6	11	NA	NA
14/685	D991		G/A	male	10.6493	41	echo + arrhythmia	97.5	NA	53.8	NA	4.5	3.8	16	NA	13 VPC / 3min
13/2292	D1000		G/A	male	6.95616	37.5	echo + arrhythmia	126.1	NA	105	NA	5.89	5.28	10.4	VPC, AF	NA
12/1842	D977		A/A	female	5.99178	32	echo only	204	NA	137.6	NA	6.45	5.66	12.2	no VPC	NA
08/5721	D976		A/A	female	5.4137	34	echo only	194.2	NA	161.9	NA	6.2	5.66	8.7	no VPC	NA
	D990		A/A	male	4.13151	NA	echo only	NA	NA	NA	NA	NA	NA	15	NA	NA
10/2527	D1003	DBM4	A/A	male	4.12603	45.4	echo only	166.7	NA	79.4	NA	6.6	5.86	11.3	no VPC	NA
12/3488	D1002	DBM3	G/A	female	4.83288	36	echo only	104	NA	41	NA	5.26	4.33	17.7	NA	no VPC
15/450	D1006	DBM8	G/A	female	8.96712	37	echo only	121.6	NA	89.2	NA	5.54	4.84	12.6	no VPC	NA
128086	D996		G/A	female	8.80274	NA	CHF	NA	NA	NA	NA	NA	NA	NA	NA	NA
10/3235	D966	DBM2	G/G	male	11.0438	37	healthy	74.3	67	41	39	4.43	3.33	24.8	not likely	NA
14/222	D982	DBM1	G/A	male	4.88219	NA	healthy	98	NA	44	NA	4.63	3.31	28.5	NA	NA
12/4992	D989		G/A	male	7.34247	38	echo + arrhythmia	109	NA	62	NA	4.96	3.69	25.6	NA	NA
15/5990	D994		A/A	male	4.41096	40	echo only	100.8	NA	62.4	NA	4.8	3.7	21	NA	no VPC
10/4594	D1004	DBM5	G/A	female	8.1863	30	healthy	63.6	NA	36.4	NA	3.88	2.94	24.2	NA	NA
16/2888	D1015		G/A	male	8.5	32	healthy	NA	NA	NA	NA	NA	NA	NA	NA	NA

## Sheet: Table S2
Table S2. A list of 393 public or in-house genomes from wolves and 87 dog breeds used in filtering and variant screening.
Breed	N	Used in filtering	Bioproject ID
Afghan Hound	2	yes
Airedale Terrier	3	yes	PRJEB16012
Alaskan Malamute	7	yes	PRJEB16012
Alpine Dachsbracke	1	yes	PRJEB14840
American Staffordshire Terrier	1	yes	PRJEB16012
Australian Cattle Dog	3	yes	PRJEB13468, PRJEB16012
Australian Kelpie	5	yes
Australian Terrier	1	yes	PRJEB16012
Basset Hound	1	yes	PRJEB16012
Bavarian Hound	1	yes	PRJEB16012
Bearded Collie	8	yes	PRJEB13468, PRJEB16012
Belgian Shepherd Dog, malinois	6	yes	PRJEB16012
Belgian Shepherd Dog, tervueren	2	yes
Bichon Frisé	2	yes
Border Collie	58	yes	PRJEB16012, PRJEB4544, PRJNA319610
Bull Terrier	1	yes	PRJEB16012
Bullmastiff	1	yes	PRJEB16012
Cairn Terrier	1	yes
Cavalier King Charles Spaniel	2	yes	PRJEB16012
Central Asian Shepherd Dog	1	yes	PRJNA360671
Cesky Terrier	3	yes
Chihuahua	1	yes	PRJEB13139
Chinese indigenous dog, Diqing	10	yes	PRJNA266585
Chinese indigenous dog, Kunming	10	yes	PRJNA266585
Chinese indigenous dog, Lijiang	10	yes	PRJNA266585
Chinese indigenous dog, Yingjiang	8	yes	PRJNA266585
Chow Chow	1	yes	PRJEB16012
Cocker Spaniel	1	yes	PRJEB16012
Curly Coated Retriever	1	yes
Dachshund	3	yes	PRJEB16012, PRJEB7736
Dandie Dinmont Terrier	1	yes
Deerhound	1	yes
Dutch Shepherd Dog	2	yes
East Siberian Laïka	5	yes
Elo	1	yes	PRJEB16012
Entelbuch Cattle Dog	8	yes	PRJEB16012
Eurasier	2	yes	PRJEB16012, PRJEB6079
Finnish Lapphund	8	yes
Finnish Reindeer Herder	6	yes
Finnish Spitz	5	yes
French Bulldog	2	yes	PRJEB13468, PRJEB16012
German Hunting Terrier	1	yes	PRJEB16012
German Pointing Dog	1	yes	PRJEB13468
German Shepherd Dog	8	no
Golden Retriever	4	yes	PRJEB16012
Golden Retriever / Mix	1	yes	PRJEB16012
Great Dane	6	no
Greater Swiss Mountain Dog	1	yes	PRJEB16012
Greenland Dog	5	yes
Greyhound	1	yes	PRJEB16012
Grosspitz	1	yes	PRJEB16012
Heideterrier	1	yes	PRJEB16012
Hovawart	1	yes	PRJEB16012
Irish Soft Coated Wheaten Terrier	1	yes	PRJNA421138
Irish Terrier	1	yes	PRJEB13468
Italian Greyhound	2	yes
Jack Russell Terrier	1	yes	PRJEB16012
Karelian Beardog	10	yes
Kromfohrländer	1	yes	PRJEB6076
Labrador Retriever	38	yes	PRJEB16012, PRJEB5874, PRJEB5875
Lagotto Romagnolo	7	yes	PRJEB13468, PRJEB16012
Lancashire Heeler	1	yes
Landseer	1	yes	PRJEB9437
Leonberger	6	no
Miniature Bullterrier	1	yes	PRJEB16012
Miniature Schnauzer	7	yes
Norwich Terrier	8	yes	PRJEB16012
Old English Sheepdog	1	yes	PRJEB16012
Peruvian Hairless Dog	2	yes
Pomeranian	1	yes	PRJEB16012
Rhodesian Ridgeback	1	no
Rottweiler	1	no
Russian-European Laïka	5	yes
Saluki	3	no
Samoyed	7	yes
Schapendoes	3	yes
Shetland Sheepdog	1	yes	PRJEB16012
Siberian Husky	10	yes	PRJEB10823, PRJEB16012, PRJEB9591
Sloughi	3	yes	PRJEB13468, PRJEB16012
Spanish Waterdog	1	yes	PRJEB7903
Stabyhoun	3	yes
Swedish Vallhund	2	yes	PRJNA394814
Tibetan Mastiff	10	yes	PRJNA266585
Tibetan Spaniel	1	yes
Weimaraner	1	yes	PRJEB16012
Welsh Springer Spaniel	2	yes
West Highland White Terrier	8	yes	PRJEB13723, PRJEB16012
West Siberian Laïka	5	yes
Whippet	2	no
White Swiss Shepherd Dog	3	yes	PRJEB16012
Wolf	5	yes	PRJEB16012
Total	393

## Sheet: Table S3
Table S3. Distribution of the chr5:53,109,178G>A variant in 321 array genotyped Dobermanns, 10 Dobermann whole genomes and 393 non-Dobermann whole genomes. Miss = not called.
Breed	total (N)	G/G (N)	G/A	A/A	miss	G/G (%)	G/A (%)	A/A (%)	G (%)	A (%)
Dobermann (SNP array, unaffected)	143	9	56	78	0	6.29371	39.1608	54.5455	25.8741	74.1259
Dobermann (SNP array, affected)	178	51	87	49	1	27.2727	46.5241	26.2032	50.5348	49.4652
Dobermann (WGS, affected)	10	3	5	2	0	30	50	20	55	45
Afghan Hound	2	0	1	1	0	0	50	50	25	75
Airedale Terrier	3	3	0	0	0	100	0	0	100	0
Alaskan Malamute	7	0	3	4	0	0	42.8571	57.1429	21.4286	78.5714
Alpine Dachsbracke	1	0	1	0	0	0	100	0	50	50
American Staffordshire Terrier	1	1	0	0	0	100	0	0	100	0
Australian Cattle Dog	3	1	1	1	0	33.3333	33.3333	33.3333	50	50
Australian Kelpie	5	0	4	1	0	0	80	20	40	60
Australian Terrier	1	1	0	0	0	100	0	0	100	0
Basset Hound	1	0	1	0	0	0	100	0	50	50
Bavarian Hound	1	1	0	0	0	100	0	0	100	0
Bearded Collie	8	3	4	1	0	37.5	50	12.5	62.5	37.5
Belgian Shepherd Dog	8	3	2	3	0	37.5	25	37.5	50	50
Bichon Frisé	2	0	0	2	0	0	0	100	0	100
Border Collie	58	26	25	5	2	46.4286	44.6429	8.92857	68.75	31.25
Bull Terrier	1	1	0	0	0	100	0	0	100	0
Bullmastiff	1	0	0	1	0	0	0	100	0	100
Cairn Terrier	1	0	1	0	0	0	100	0	50	50
Cavalier King Charles Spaniel	2	2	0	0	0	100	0	0	100	0
Central Asian Shepherd Dog	1	0	0	1	0	0	0	100	0	100
Cesky Terrier	3	3	0	0	0	100	0	0	100	0
Chihuahua	1	0	0	1	0	0	0	100	0	100
Chinese indigenous dog	38	11	8	19	0	28.9474	21.0526	50	39.4737	60.5263
Chow Chow	1	0	0	1	0	0	0	100	0	100
Cocker Spaniel	1	0	0	1	0	0	0	100	0	100
Curly Coated Retriever	1	0	1	0	0	0	100	0	50	50
Dachshund	3	0	2	1	0	0	66.6667	33.3333	33.3333	66.6667
Dandie Dinmont Terrier	1	0	0	1	0	0	0	100	0	100
Deerhound	1	0	1	0	0	0	100	0	50	50
Dutch Shepherd Dog	2	2	0	0	0	100	0	0	100	0
East Siberian Laïka	5	0	4	1	0	0	80	20	40	60
Elo	1	0	0	1	0	0	0	100	0	100
Entelbuch Cattle Dog	8	8	0	0	0	100	0	0	100	0
Eurasier	2	0	0	2	0	0	0	100	0	100
Finnish Lapphund	8	0	5	3	0	0	62.5	37.5	31.25	68.75
Finnish Reindeer Herder	1	0	1	0	0	0	100	0	50	50
Finnish Spitz	5	0	1	4	0	0	20	80	10	90
French Bulldog	2	2	0	0	0	100	0	0	100	0
German Hunting Terrier	1	0	1	0	0	0	100	0	50	50
German Pointing Dog	1	0	1	0	0	0	100	0	50	50
German Shepherd Dog	8	7	0	1	0	87.5	0	12.5	87.5	12.5
Golden Retriever	4	0	1	3	0	0	25	75	12.5	87.5
Golden Retriever / Mix	1	0	1	0	0	0	100	0	50	50
Great Dane	6	3	3	0	0	50	50	0	75	25
Greater Swiss Mountain Dog	1	0	0	1	0	0	0	100	0	100
Greenland Dog	5	0	0	5	0	0	0	100	0	100
Greyhound	1	1	0	0	0	100	0	0	100	0
Grosspitz	1	0	0	1	0	0	0	100	0	100
Heideterrier	1	1	0	0	0	100	0	0	100	0
Hovawart	1	0	1	0	0	0	100	0	50	50
Irish Soft Coated Wheaten Terrier	1	0	1	0	0	0	100	0	50	50
Irish Terrier	1	0	0	1	0	0	0	100	0	100
Italian Greyhound	2	0	0	2	0	0	0	100	0	100
Jack Russell Terrier	1	0	1	0	0	0	100	0	50	50
Karelian Bear Dog	10	1	1	8	0	10	10	80	15	85
Kromfohrländer	1	0	1	0	0	0	100	0	50	50
Labrador Retriever	38	3	13	22	0	7.89474	34.2105	57.8947	25	75
Lagotto Romagnolo	7	0	2	5	0	0	28.5714	71.4286	14.2857	85.7143
Lancashire Heeler	1	0	1	0	0	0	100	0	50	50
Landseer	1	1	0	0	0	100	0	0	100	0
Lapponian Herder	5	1	4	0	0	20	80	0	60	40
Leonberger	6	2	4	0	0	33.3333	66.6667	0	66.6667	33.3333
Miniature Bullterrier	1	0	1	0	0	0	100	0	50	50
Miniature Schnauzer	7	1	4	1	1	16.6667	66.6667	16.6667	50	50
Norwich Terrier	8	0	4	4	0	0	50	50	25	75
Old English Sheepdog	1	1	0	0	0	100	0	0	100	0
Peruvian Hairless Dog	2	0	0	2	0	0	0	100	0	100
Pomeranian	1	1	0	0	0	100	0	0	100	0
Rhodesian Ridgeback	1	0	0	1	0	0	0	100	0	100
Rottweiler	1	0	1	0	0	0	100	0	50	50
Russian-European Laïka	5	2	2	1	0	40	40	20	60	40
Saluki	3	3	0	0	0	100	0	0	100	0
Samoyed	7	0	0	7	0	0	0	100	0	100
Schapendoes	3	2	1	0	0	66.6667	33.3333	0	83.3333	16.6667
Shetland Sheepdog	1	0	1	0	0	0	100	0	50	50
Siberian Husky	10	4	1	5	0	40	10	50	45	55
Sloughi	3	0	2	1	0	0	66.6667	33.3333	33.3333	66.6667
Spanish Waterdog	1	1	0	0	0	100	0	0	100	0
Stabyhoun	3	1	2	0	0	33.3333	66.6667	0	66.6667	33.3333
Swedish Vallhund	2	1	1	0	0	50	50	0	75	25
Tibetan Mastiff	10	1	5	4	0	10	50	40	35	65
Tibetan Spaniel	1	0	1	0	0	0	100	0	50	50
Weimaraner	1	0	1	0	0	0	100	0	50	50
Welsh Springer Spaniel	2	0	0	2	0	0	0	100	0	100
West Highland White Terrier	8	0	0	8	0	0	0	100	0	100
West Siberian Laïka	5	0	4	1	0	0	80	20	40	60
Whippet	2	2	0	0	0	100	0	0	100	0
White Swiss Shepherd Dog	3	3	0	0	0	100	0	0	100	0
Wolf	5	0	3	2	0	0	60	40	30	70
total	724	174	284	272	4	23.8356	38.9041	37.2603	47.8289	52.1711

## Sheet: Table S4
Table S4. Primer sequences, total concentration in reaction (Conc.), annealing temperature (An. temp) and assays used in transcript analyses.
Gene	Forward primer (5’-3’)	Reverse primer (5’-3’)	An. temp	Sanger	ddPCR	Conc. (ddPCR)
RNF207	GAGGACACAGCCTTCACA	TCGTAAATCTCCTGTTCGTT	54	yes	yes	100 nM each
PRKAA2 exon 7	CTGAAACGAGCAACTATCAA	CTGCTATAAGAGGTGGCATC	54	yes	yes	60 nM each
PRKAA2 exon 8	TCAGAAGTCAAAGCAAACCT	GAGGTGTTGAAGAACCAGAC	54	yes	no	NA
PLPP3 exon 1-5	CTCATCTGCCTCGACCTCTT	GTGGCCAGAGAAGAAGGATTT	58	yes	no	NA
PLPP3 exon 3-UTR	AGACTTGCCAAAGTTTCCAT	ATGTTGTGGTGATTGTTCCTGT	58	yes	no	NA
B2M	TCCTCATCCTCCTCGCT	TTCTCTGCTGGGTGTCG	52	no	yes	100 nM each
SRP14	GGTTCTGTAGAGGGCTTTGAG	CGGTGCTGATCTTCTTTTTCC	52	no	yes	100 nM each

## Sheet: Table S5
Table S5. Phenotype definitions used with UK Biobank data. CAD = coronary artery disease, LVSD = left ventricular systolic dysfunction.
Phenotype	Field codes	Field names	Values (ICD10 or other coding)	Category
Dilated cardiomyopathy (Congestive cardiomyopathy)	41270	Diagnoses - ICD10	I42.0	LVSD
	41202	Diagnoses - main ICD10
	41204	Diagnoses - secondary ICD10
	40001	Underlying (primary) cause of death: ICD10
	40002	Contributory (secondary) causes of death: ICD10
	41201	External causes - ICD10
Alcoholic cardiomyopathy	41271	Diagnoses - ICD9	425.5
	41203	Diagnoses - main ICD9
	41205	Diagnoses - secondary ICD9
	41270	Diagnoses - ICD10	I42.6
	41202	Diagnoses - main ICD10
	41204	Diagnoses - secondary ICD10
	40001	Underlying (primary) cause of death: ICD10
	40002	Contributory (secondary) causes of death: ICD10
	41201	External causes - ICD10
Cardiomyopathy due to drug and external agent	41270	Diagnoses - ICD10	I42.7
	41202	Diagnoses - main ICD10
	41204	Diagnoses - secondary ICD10
	40001	Underlying (primary) cause of death: ICD10
	40002	Contributory (secondary) causes of death: ICD10
	41201	External causes - ICD10
Systolic (congestive) heart failure	41271	Diagnoses - ICD9	428.2
	41203	Diagnoses - main ICD9
	41205	Diagnoses - secondary ICD9
	41270	Diagnoses - ICD10	I50.2
	41202	Diagnoses - main ICD10
	41204	Diagnoses - secondary ICD10
	40001	Underlying (primary) cause of death: ICD10
	40002	Contributory (secondary) causes of death: ICD10
	41201	External causes - ICD10
Cardiomyopathy in the puerperium	41271	Diagnoses - ICD9	674.5
	41203	Diagnoses - main ICD9
	41205	Diagnoses - secondary ICD9
	41270	Diagnoses - ICD10	O90.3
	41202	Diagnoses - main ICD10
	41204	Diagnoses - secondary ICD10
	40001	Underlying (primary) cause of death: ICD10
	40002	Contributory (secondary) causes of death: ICD10
	41201	External causes - ICD10
Secundary cardiomyopathy, unspecified	41271	Diagnoses - ICD9	425.9
	41203	Diagnoses - main ICD9
	41205	Diagnoses - secondary ICD9
Cardiac resynchronisation device	41272	Operative procedures - OPCS4	K61.7
	41200	Operative procedures - main OPCS4
	41210	Operative procedures - secondary OPCS4
Acute myocardial infarction	41271	Diagnoses - ICD9	410.*	CAD
	41203	Diagnoses - main ICD9
	41205	Diagnoses - secondary ICD9
	41270	Diagnoses - ICD10	I21.*
	41202	Diagnoses - main ICD10
	41204	Diagnoses - secondary ICD10
	40001	Underlying (primary) cause of death: ICD10
	40002	Contributory (secondary) causes of death: ICD10
	41201	External causes - ICD10
Subsequent myocardial infarction	41270	Diagnoses - ICD10	I22.*
	41202	Diagnoses - main ICD10
	41204	Diagnoses - secondary ICD10
	40001	Underlying (primary) cause of death: ICD10
	40002	Contributory (secondary) causes of death: ICD10
	41201	External causes - ICD10
Certain current complications following acute myocardial infarction	41270	Diagnoses - ICD10	I23.*
	41202	Diagnoses - main ICD10
	41204	Diagnoses - secondary ICD10
	40001	Underlying (primary) cause of death: ICD10
	40002	Contributory (secondary) causes of death: ICD10
	41201	External causes - ICD10
Dressler's syndrom	41270	Diagnoses - ICD10	I24.1
	41202	Diagnoses - main ICD10
	41204	Diagnoses - secondary ICD10
	40001	Underlying (primary) cause of death: ICD10
	40002	Contributory (secondary) causes of death: ICD10
	41201	External causes - ICD10
Old myocardial infarction	41271	Diagnoses - ICD9	412.*
	41203	Diagnoses - main ICD9
	41205	Diagnoses - secondary ICD9
	41270	Diagnoses - ICD10	I25.2
	41202	Diagnoses - main ICD10
	41204	Diagnoses - secondary ICD10
	40001	Underlying (primary) cause of death: ICD10
	40002	Contributory (secondary) causes of death: ICD10
	41201	External causes - ICD10
Ischemic cardiomyopathy	41270	Diagnoses - ICD10	I25.5
	41202	Diagnoses - main ICD10
	41204	Diagnoses - secondary ICD10
	40001	Underlying (primary) cause of death: ICD10
	40002	Contributory (secondary) causes of death: ICD10
	41201	External causes - ICD10
Silent myocardial ischemia	41270	Diagnoses - ICD10	I25.6
	41202	Diagnoses - main ICD10
	41204	Diagnoses - secondary ICD10
	40001	Underlying (primary) cause of death: ICD10
	40002	Contributory (secondary) causes of death: ICD10
	41201	External causes - ICD10
Saphenous vein graft replacement of coronary artery	41272	Operative procedures - OPCS4	K40.*
	41200	Operative procedures - main OPCS4
	41210	Operative procedures - secondary OPCS4
Other autograft replacement of coronary artery	41272	Operative procedures - OPCS4	K41.*
	41200	Operative procedures - main OPCS4
	41210	Operative procedures - secondary OPCS4
Allograft replacement of coronary artery	41272	Operative procedures - OPCS4	K42.*
	41200	Operative procedures - main OPCS4
	41210	Operative procedures - secondary OPCS4
Prosthetic replacement of coronary artery	41272	Operative procedures - OPCS4	K43.*
	41200	Operative procedures - main OPCS4
	41210	Operative procedures - secondary OPCS4
Other replacement of coronary artery	41272	Operative procedures - OPCS4	K44.*
	41200	Operative procedures - main OPCS4
	41210	Operative procedures - secondary OPCS4
Connection of thoracic artery to coronary artery	41272	Operative procedures - OPCS4	K45.*
	41200	Operative procedures - main OPCS4
	41210	Operative procedures - secondary OPCS4
Other bypass of coronary artery	41272	Operative procedures - OPCS4	K46.*
	41200	Operative procedures - main OPCS4
	41210	Operative procedures - secondary OPCS4
Repair of coronary artery	41272	Operative procedures - OPCS4	K47.*
	41200	Operative procedures - main OPCS4
	41210	Operative procedures - secondary OPCS4
Other open operations on coronary artery	41272	Operative procedures - OPCS4	K48.*
	41200	Operative procedures - main OPCS4
	41210	Operative procedures - secondary OPCS4
Transluminal balloon angioplasty of coronary artery	41272	Operative procedures - OPCS4	K49.*
	41200	Operative procedures - main OPCS4
	41210	Operative procedures - secondary OPCS4
Other therapeutic transluminal operations on coronary artery	41272	Operative procedures - OPCS4	K50.*
	41200	Operative procedures - main OPCS4
	41210	Operative procedures - secondary OPCS4
Percutaneous transluminal balloon angioplasty and insertion of stent into coronary artery	41272	Operative procedures - OPCS4	K75.*
	41200	Operative procedures - main OPCS4
	41210	Operative procedures - secondary OPCS4
Bulbus cordis anomalies and anomalies of cardiac septal closure	41271	Diagnoses - ICD9	745.*	Congenital heart disease
	41203	Diagnoses - main ICD9
	41205	Diagnoses - secondary ICD9
Congenital malformations of cardiac chambers and connections	41270	Diagnoses - ICD10	Q20.*
	41202	Diagnoses - main ICD10
	41204	Diagnoses - secondary ICD10
	40001	Underlying (primary) cause of death: ICD10
	40002	Contributory (secondary) causes of death: ICD10
	41201	External causes - ICD10
Congenital malformations of cardiac septa	41270	Diagnoses - ICD10	Q21.*
	41202	Diagnoses - main ICD10
	41204	Diagnoses - secondary ICD10
	40001	Underlying (primary) cause of death: ICD10
	40002	Contributory (secondary) causes of death: ICD10
	41201	External causes - ICD10
Congenital malformations of pulmonary and tricuspid valves	41270	Diagnoses - ICD10	Q22.*
	41202	Diagnoses - main ICD10
	41204	Diagnoses - secondary ICD10
	40001	Underlying (primary) cause of death: ICD10
	40002	Contributory (secondary) causes of death: ICD10
	41201	External causes - ICD10
Congenital malformations of aortic and mitral valves	41270	Diagnoses - ICD10	Q23.*
	41202	Diagnoses - main ICD10
	41204	Diagnoses - secondary ICD10
	40001	Underlying (primary) cause of death: ICD10
	40002	Contributory (secondary) causes of death: ICD10
	41201	External causes - ICD10
Other congenital malformations of heart	41271	Diagnoses - ICD9	746.*
	41203	Diagnoses - main ICD9
	41205	Diagnoses - secondary ICD9
	41270	Diagnoses - ICD10	Q24.*
	41202	Diagnoses - main ICD10
	41204	Diagnoses - secondary ICD10
	40001	Underlying (primary) cause of death: ICD10
	40002	Contributory (secondary) causes of death: ICD10
	41201	External causes - ICD10
Congenital malformations of great arteries	41270	Diagnoses - ICD10	Q25.*
	41202	Diagnoses - main ICD10
	41204	Diagnoses - secondary ICD10
	40001	Underlying (primary) cause of death: ICD10
	40002	Contributory (secondary) causes of death: ICD10
	41201	External causes - ICD10
Congenital malformations of great veins	41270	Diagnoses - ICD10	Q26.*
	41202	Diagnoses - main ICD10
	41204	Diagnoses - secondary ICD10
	40001	Underlying (primary) cause of death: ICD10
	40002	Contributory (secondary) causes of death: ICD10
	41201	External causes - ICD10
Rheumatic mitral valve disease	41271	Diagnoses - ICD9	394.*	Valve disease
	41203	Diagnoses - main ICD9
	41205	Diagnoses - secondary ICD9
	41270	Diagnoses - ICD10	I05.*
	41202	Diagnoses - main ICD10
	41204	Diagnoses - secondary ICD10
	40001	Underlying (primary) cause of death: ICD10
	40002	Contributory (secondary) causes of death: ICD10
	41201	External causes - ICD10
Rheumatic aortic valve disease	41271	Diagnoses - ICD9	395.*
	41203	Diagnoses - main ICD9
	41205	Diagnoses - secondary ICD9
	41270	Diagnoses - ICD10	I06.*
	41202	Diagnoses - main ICD10
	41204	Diagnoses - secondary ICD10
	40001	Underlying (primary) cause of death: ICD10
	40002	Contributory (secondary) causes of death: ICD10
	41201	External causes - ICD10
Rheumatic tricuspid valve disease	41270	Diagnoses - ICD10	I07.*
	41202	Diagnoses - main ICD10
	41204	Diagnoses - secondary ICD10
	40001	Underlying (primary) cause of death: ICD10
	40002	Contributory (secondary) causes of death: ICD10
	41201	External causes - ICD10
Diseases of mitral and aortic valves	41271	Diagnoses - ICD9	396.*
	41203	Diagnoses - main ICD9
	41205	Diagnoses - secondary ICD9
Diseases of other endocardial structures	41271	Diagnoses - ICD9	397.*
	41203	Diagnoses - main ICD9
	41205	Diagnoses - secondary ICD9
Plastic repair of mitral valve	41272	Operative procedures - OPCS4	K25.*
	41200	Operative procedures - main OPCS4
	41210	Operative procedures - secondary OPCS4
Plastic repair of aortic valve	41272	Operative procedures - OPCS4	K26.*
	41200	Operative procedures - main OPCS4
	41210	Operative procedures - secondary OPCS4
Plastic repair of tricuspid valve	41272	Operative procedures - OPCS4	K27.*
	41200	Operative procedures - main OPCS4
	41210	Operative procedures - secondary OPCS4
Plastic repair of pulmonary valve	41272	Operative procedures - OPCS4	K28.*
	41200	Operative procedures - main OPCS4
	41210	Operative procedures - secondary OPCS4
Plastic repair of unspecified valve of heart	41272	Operative procedures - OPCS4	K29.*
	41200	Operative procedures - main OPCS4
	41210	Operative procedures - secondary OPCS4
Revision of plastic repair of valve of heart	41272	Operative procedures - OPCS4	K30.*
	41200	Operative procedures - main OPCS4
	41210	Operative procedures - secondary OPCS4
Open incision of valve of heart	41272	Operative procedures - OPCS4	K31.*
	41200	Operative procedures - main OPCS4
	41210	Operative procedures - secondary OPCS4
Closed incision of valve of heart	41272	Operative procedures - OPCS4	K32.*
	41200	Operative procedures - main OPCS4
	41210	Operative procedures - secondary OPCS4
Other open operations on valve of heart	41272	Operative procedures - OPCS4	K34.*
	41200	Operative procedures - main OPCS4
	41210	Operative procedures - secondary OPCS4
Excision of valve of heart	41272	Operative procedures - OPCS4	K36.*
	41200	Operative procedures - main OPCS4
	41210	Operative procedures - secondary OPCS4
Removal of obstruction from structure adjacent to valve of heart	41272	Operative procedures - OPCS4	K37.*
	41200	Operative procedures - main OPCS4
	41210	Operative procedures - secondary OPCS4
Other operations on structure adjacent to valve of heart	41272	Operative procedures - OPCS4	K38.*
	41200	Operative procedures - main OPCS4
	41210	Operative procedures - secondary OPCS4
Date of diagnosis	41280	Date of first in-patient diagnosis - ICD10	Dates	Dates
	41262	Date of first in-patient diagnosis - main ICD10
	41281	Date of first in-patient diagnosis - ICD9
	41263	Date of first in-patient diagnosis - main ICD9
Date of death	40000	Date of death	Dates
Date of procedure	41282	Date of first operative procedure - OPCS4	Dates
	41260	Date of first operative procedure - main OPCS4

## Sheet: Table S6
Table S6. Results of various univariate linear mixed model association analyses in GEMMA with different case subcohorts. CHF: congestive heart failure.
analysis	case subcohorts	cases (N)	controls (N)	SNPs	Meff	top SNP location	praw	pMeff	λ
a	echo only	44	143	361519	49874	chr29:9,541,548	1.56×10-5	0.78	0.96
b	echo only; echo + arrhythmia	153	143	358059	58554	chr5:60,531,090	5.19×10-8	0.003	0.99
c	echo only; echo + arrhythmia; CHF	207	143	356514	60213	chr5:60,531,090	7.85×10-8	0.005	0.98
d	arrhythmia only	66	143	358856	51347	chr14:57,340,024	1.19×10-6	0.61	1.08
e	arrhythmia only; echo + arrhythmia	175	143	356651	59482	chr14:57,790,790	1.16×10-6	0.07	1.03
f	echo only ; echo + arrhythmia; arrhythmia only; CHF	273	143	354289	63844	chr5:60,531,090	5.69×10-7	0.04	1

## Sheet: Table S7
Table S7. Association of sex and risk SNPs chr53:109,178 and chr5:60,531,090 with echocardiographic changes in the logistic regression analysis. Cases from the replication cohort were included. Significant P-values (<0.05) are in bold. N = 372.
Variable	χ2	DF	P-value
Sex	19.08	1	<0.001
chr5:53,109,178 genotype	37.34	2	<0.001
chr5:60,531,090 genotype	41.21	2	<0.001

## Sheet: Table S8
Table S8. Association of sex and risk SNPs chr53:109,178 and chr5:60,531,090 with echocardiographic changes. Cases from the replication cohort were included. Pairwise comparisons between the levels of explanatory variables are indicated, and significant P-values (<0.05) are in bold. DF = 1 in all comparisons. N = 372. OR = odds ratio, CL = confidence limit.
Variable	Contrast	OR	Lower 95% CL	Upper 95% CL	P-value
Sex	Male vs. female	2.88	1.77	4.67	<0.001
chr5:53,109,178 genotype	G/A vs. A/A	2.75	1.65	4.6	<0.001
	G/G vs. A/A	9.07	3.94	20.87	<0.001
	G/G vs. G/A	3.29	1.46	7.45	<0.01
chr5:60,531,090 genotype	A/A vs. G/A	6.78	2.91	15.81	<0.001
	A/A vs. G/G	10.93	4.65	25.7	<0.001
	G/A vs. G/G	1.61	0.97	2.67	0.064

## Sheet: Table S9
Table S9. Variants in the minor locus region (chr5:50-54 Mb) shared by two DCM-affected Dobermanns with A/A at the risk SNP chr5:53,109,178 and present in less than 10 % of 366 non-Dobermann genomes.
CHROM	POS	ID	REF	ALT	Cardiac CAGE reads (tpm)	Function (Ensembl)	Gene (Ensembl)	Effect (Ensembl)	Amino acid effect (Ensembl)	Function (NCBI)	Gene (NCBI)	Effect (NCBI)	Amino acid effect (NCBI)	controls (N)
chr5	50822124	SNP680651	C	T	.	intergenic	ENSCAFG00000046703;ENSCAFG00000043111	.	.	intergenic	LOC102155492;LOC102155586	.	.	26
chr5	50865112	.	GCCTTCATT	G	.	intergenic	ENSCAFG00000046703;ENSCAFG00000043111	.	.	intergenic	LOC102155492;LOC102155586	.	.	14
chr5	50870290	rs8635377	G	A	.	intergenic	ENSCAFG00000046703;ENSCAFG00000043111	.	.	intergenic	LOC102155492;LOC102155586	.	.	19
chr5	50995682	.	G	A	.	ncRNA_intronic	JUN	.	.	intergenic	JUN;LOC102155678	.	.	6
chr5	51001477	.	G	A	.	ncRNA_intronic	JUN	.	.	intergenic	JUN;LOC102155678	.	.	22
chr5	51002897	.	C	T	.	ncRNA_intronic	JUN	.	.	intergenic	JUN;LOC102155678	.	.	18
chr5	51014188	.	G	A	.	intergenic	JUN;MYSM1	.	.	intergenic	JUN;LOC102155678	.	.	9
chr5	51035895	.	T	C	.	upstream	MYSM1	.	.	ncRNA_exonic	LOC102155678	.	.	2
chr5	51037533	.	C	CAAA,CAAAA	.	intronic	MYSM1	.	.	intronic	MYSM1	.	.	1
chr5	51038866	.	T	TAA	.	intronic	MYSM1	.	.	intronic	MYSM1	.	.	2
chr5	51042176	.	AG	A	.	intronic	MYSM1	.	.	intronic	MYSM1	.	.	3
chr5	51042297	.	G	A	.	intronic	MYSM1	.	.	intronic	MYSM1	.	.	3
chr5	51044101	.	CTTT	C	.	intronic	MYSM1	.	.	intronic	MYSM1	.	.	3
chr5	51046707	.	A	C	.	intronic	MYSM1	.	.	intronic	MYSM1	.	.	2
chr5	51046713	.	A	C	.	intronic	MYSM1	.	.	intronic	MYSM1	.	.	1
chr5	51046770	.	C	G	.	intronic	MYSM1	.	.	intronic	MYSM1	.	.	2
chr5	51050178	.	T	A	.	intronic	MYSM1	.	.	intronic	MYSM1	.	.	2
chr5	51050317	.	C	T	.	intronic	MYSM1	.	.	intronic	MYSM1	.	.	2
chr5	51050650	.	G	A	.	intronic	MYSM1	.	.	intronic	MYSM1	.	.	1
chr5	51052956	.	A	G	.	intronic	MYSM1	.	.	intronic	MYSM1	.	.	3
chr5	51058133	.	A	G	.	exonic	MYSM1	synonymous SNV	MYSM1:ENSCAFT00000030014:exon10:c.1416A>G:p.A472A, MYSM1:ENSCAFT00000045716:exon10:c.1320A>G:p.A440A, MYSM1:ENSCAFT00000091843:exon11:c.1344A>G:p.A448A	exonic	MYSM1	synonymous SNV	MYSM1:XM_022419432.1:exon10:c.1593A>G:p.A531A	3
chr5	51059753	.	T	C	.	intronic	MYSM1	.	.	intronic	MYSM1	.	.	2
chr5	51062363	.	G	A	.	intronic	MYSM1	.	.	intronic	MYSM1	.	.	4
chr5	51063156	.	G	A	.	intronic	MYSM1	.	.	intronic	MYSM1	.	.	4
chr5	51063401	.	A	AT	.	intronic	MYSM1	.	.	intronic	MYSM1	.	.	4
chr5	51066085	.	G	A	.	intronic	MYSM1	.	.	intronic	MYSM1	.	.	2
chr5	51067643	.	T	C	.	intronic	MYSM1	.	.	intronic	MYSM1	.	.	11
chr5	51075606	SNP681202	C	T	.	downstream	MYSM1	.	.	UTR3	MYSM1	.	.	4
chr5	51077306	.	CTTGTTCTTCACTGACATGACCAAAACTTA	C	.	intergenic	MYSM1;ENSCAFG00000044585	.	.	UTR3	MYSM1	.	.	3
chr5	51077334	.	TA	T,*	.	intergenic	MYSM1;ENSCAFG00000044585	.	.	UTR3	MYSM1	.	.	19
chr5	51078067	.	C	G	.	intergenic	MYSM1;ENSCAFG00000044585	.	.	UTR3	MYSM1	.	.	3
chr5	51080027	.	A	G	.	intergenic	MYSM1;ENSCAFG00000044585	.	.	downstream	MYSM1	.	.	3
chr5	51080429	.	C	T	.	intergenic	MYSM1;ENSCAFG00000044585	.	.	intergenic	MYSM1;LOC111095942	.	.	3
chr5	51080847	.	TGTGTGTGTGTGC	T,*	.	intergenic	MYSM1;ENSCAFG00000044585	.	.	intergenic	MYSM1;LOC111095942	.	.	21
chr5	51080857	.	TGC	*,T	.	intergenic	MYSM1;ENSCAFG00000044585	.	.	intergenic	MYSM1;LOC111095942	.	.	11
chr5	51080859	.	C	*	.	intergenic	MYSM1;ENSCAFG00000044585	.	.	intergenic	MYSM1;LOC111095942	.	.	7
chr5	51081393	.	C	T	.	intergenic	MYSM1;ENSCAFG00000044585	.	.	intergenic	MYSM1;LOC111095942	.	.	22
chr5	51081902	.	G	A	.	intergenic	MYSM1;ENSCAFG00000044585	.	.	intergenic	MYSM1;LOC111095942	.	.	21
chr5	51082146	.	G	A	.	intergenic	MYSM1;ENSCAFG00000044585	.	.	intergenic	MYSM1;LOC111095942	.	.	21
chr5	51082503	.	G	T	.	intergenic	MYSM1;ENSCAFG00000044585	.	.	intergenic	MYSM1;LOC111095942	.	.	21
chr5	51082811	.	A	T	.	intergenic	MYSM1;ENSCAFG00000044585	.	.	intergenic	MYSM1;LOC111095942	.	.	0
chr5	51084952	SNP681218	G	A	.	intergenic	MYSM1;ENSCAFG00000044585	.	.	intergenic	MYSM1;LOC111095942	.	.	17
chr5	51085622	.	G	C	.	intergenic	MYSM1;ENSCAFG00000044585	.	.	intergenic	MYSM1;LOC111095942	.	.	25
chr5	51085662	.	A	ATC	.	intergenic	MYSM1;ENSCAFG00000044585	.	.	intergenic	MYSM1;LOC111095942	.	.	25
chr5	51085664	.	TGGA	T	.	intergenic	MYSM1;ENSCAFG00000044585	.	.	intergenic	MYSM1;LOC111095942	.	.	25
chr5	51085669	.	G	C	.	intergenic	MYSM1;ENSCAFG00000044585	.	.	intergenic	MYSM1;LOC111095942	.	.	25
chr5	51085670	.	G	A	.	intergenic	MYSM1;ENSCAFG00000044585	.	.	intergenic	MYSM1;LOC111095942	.	.	25
chr5	51085674	.	A	G	.	intergenic	MYSM1;ENSCAFG00000044585	.	.	intergenic	MYSM1;LOC111095942	.	.	25
chr5	51085675	.	CT	C	.	intergenic	MYSM1;ENSCAFG00000044585	.	.	intergenic	MYSM1;LOC111095942	.	.	25
chr5	51085704	SNP681220	G	A	.	intergenic	MYSM1;ENSCAFG00000044585	.	.	intergenic	MYSM1;LOC111095942	.	.	25
chr5	51085934	.	G	GCCTTTTTC	.	intergenic	MYSM1;ENSCAFG00000044585	.	.	intergenic	MYSM1;LOC111095942	.	.	3
chr5	51085938	.	A	AGAACTCTTTCTCT,AGAACTCTTCCTCT	.	intergenic	MYSM1;ENSCAFG00000044585	.	.	intergenic	MYSM1;LOC111095942	.	.	3
chr5	51085941	.	A	AAATTTCTCCTAATCTCT	.	intergenic	MYSM1;ENSCAFG00000044585	.	.	intergenic	MYSM1;LOC111095942	.	.	3
chr5	51085979	.	T	C	.	intergenic	MYSM1;ENSCAFG00000044585	.	.	intergenic	MYSM1;LOC111095942	.	.	3
chr5	51086282	.	G	T	.	intergenic	MYSM1;ENSCAFG00000044585	.	.	intergenic	MYSM1;LOC111095942	.	.	13
chr5	51086557	.	C	T	.	intergenic	MYSM1;ENSCAFG00000044585	.	.	intergenic	MYSM1;LOC111095942	.	.	7
chr5	51087036	.	C	T	.	intergenic	MYSM1;ENSCAFG00000044585	.	.	intergenic	MYSM1;LOC111095942	.	.	7
chr5	51089858	TIGRP2P73187_rs8693585	C	G	.	intergenic	MYSM1;ENSCAFG00000044585	.	.	intergenic	MYSM1;LOC111095942	.	.	33
chr5	51091007	.	G	T	.	intergenic	MYSM1;ENSCAFG00000044585	.	.	intergenic	MYSM1;LOC111095942	.	.	7
chr5	51092111	.	C	T	.	intergenic	MYSM1;ENSCAFG00000044585	.	.	intergenic	MYSM1;LOC111095942	.	.	2
chr5	51100461	.	TA	T	.	intergenic	MYSM1;ENSCAFG00000044585	.	.	upstream	LOC111095942	.	.	25
chr5	51102955	.	G	GGA	.	intergenic	MYSM1;ENSCAFG00000044585	.	.	ncRNA_exonic	LOC111095943	.	.	9
chr5	51138755	.	T	A	.	intronic	OMA1	.	.	intergenic	TACSTD2;OMA1	.	.	0
chr5	51148476	.	C	G,T	.	intronic	OMA1	.	.	intronic	OMA1	.	.	5
chr5	51159004	.	AT	A	.	intronic	OMA1	.	.	intronic	OMA1	.	.	0
chr5	51272342	.	A	G	.	ncRNA_intronic	ENSCAFG00000045732	.	.	ncRNA_intronic	LOC111095944;LOC111095947	.	.	8
chr5	51289043	.	A	T	.	ncRNA_intronic	ENSCAFG00000045732	.	.	ncRNA_intronic	LOC111095947	.	.	0
chr5	51303139	.	G	A	.	intergenic	ENSCAFG00000045732;ENSCAFG00000040632	.	.	intergenic	LOC111095947;DAB1	.	.	0
chr5	51400364	.	G	A	0	intergenic	ENSCAFG00000045732;ENSCAFG00000040632	.	.	intronic	DAB1	.	.	1
chr5	51407097	.	G	A	.	intergenic	ENSCAFG00000045732;ENSCAFG00000040632	.	.	intronic	DAB1	.	.	0
chr5	51437949	.	G	C	.	intergenic	ENSCAFG00000045732;ENSCAFG00000040632	.	.	intronic	DAB1	.	.	4
chr5	51444763	.	T	C	.	intergenic	ENSCAFG00000045732;ENSCAFG00000040632	.	.	intronic	DAB1	.	.	5
chr5	51468548	.	G	T	.	intergenic	ENSCAFG00000045732;ENSCAFG00000040632	.	.	intronic	DAB1	.	.	4
chr5	51478650	.	T	A	.	intergenic	ENSCAFG00000045732;ENSCAFG00000040632	.	.	intronic	DAB1	.	.	5
chr5	51499777	.	T	TTCTA	.	intergenic	ENSCAFG00000045732;ENSCAFG00000040632	.	.	intronic	DAB1	.	.	19
chr5	51607636	.	G	A	.	intergenic	ENSCAFG00000045732;ENSCAFG00000040632	.	.	intronic	DAB1	.	.	0
chr5	51611468	.	C	T	.	intergenic	ENSCAFG00000045732;ENSCAFG00000040632	.	.	intronic	DAB1	.	.	0
chr5	51612982	.	TG	TGG,TGGGG,TGGG,T	.	intergenic	ENSCAFG00000045732;ENSCAFG00000040632	.	.	intronic	DAB1	.	.	35
chr5	51662024	.	G	A	.	intergenic	ENSCAFG00000045732;ENSCAFG00000040632	.	.	intronic	DAB1	.	.	0
chr5	51700864	SNP682608	C	T	.	intergenic	ENSCAFG00000045732;ENSCAFG00000040632	.	.	intronic	DAB1	.	.	26
chr5	51822375	.	A	T	.	intergenic	ENSCAFG00000045732;ENSCAFG00000040632	.	.	ncRNA_intronic	LOC102156041	.	.	20
chr5	51832191	.	T	*	.	intergenic	ENSCAFG00000045732;ENSCAFG00000040632	.	.	intronic	DAB1	.	.	28
chr5	51859156	.	G	A	.	intergenic	ENSCAFG00000045732;ENSCAFG00000040632	.	.	intronic	DAB1	.	.	32
chr5	51859172	.	T	TC	.	intergenic	ENSCAFG00000045732;ENSCAFG00000040632	.	.	intronic	DAB1	.	.	27
chr5	51859232	.	C	G	.	intergenic	ENSCAFG00000045732;ENSCAFG00000040632	.	.	intronic	DAB1	.	.	29
chr5	51859239	.	G	C	.	intergenic	ENSCAFG00000045732;ENSCAFG00000040632	.	.	intronic	DAB1	.	.	12
chr5	51859245	.	G	C	.	intergenic	ENSCAFG00000045732;ENSCAFG00000040632	.	.	intronic	DAB1	.	.	27
chr5	51859342	.	C	T	.	intergenic	ENSCAFG00000045732;ENSCAFG00000040632	.	.	intronic	DAB1	.	.	5
chr5	51859362	.	A	G	.	intergenic	ENSCAFG00000045732;ENSCAFG00000040632	.	.	intronic	DAB1	.	.	13
chr5	51862578	.	A	T	.	intergenic	ENSCAFG00000045732;ENSCAFG00000040632	.	.	intronic	DAB1	.	.	36
chr5	51870012	.	T	G	.	upstream	ENSCAFG00000040632	.	.	intronic	DAB1	.	.	21
chr5	51873149	.	C	T	.	ncRNA_intronic	ENSCAFG00000040632	.	.	intronic	DAB1	.	.	22
chr5	51874423	.	GA	GAA,G	.	ncRNA_intronic	ENSCAFG00000040632	.	.	intronic	DAB1	.	.	24
chr5	51874560	.	G	A	.	ncRNA_intronic	ENSCAFG00000040632	.	.	intronic	DAB1	.	.	23
chr5	51874811	.	C	T	.	ncRNA_intronic	ENSCAFG00000040632	.	.	intronic	DAB1	.	.	22
chr5	51875217	.	C	A	.	ncRNA_intronic	ENSCAFG00000040632	.	.	intronic	DAB1	.	.	23
chr5	51876061	.	A	AT	.	ncRNA_intronic	ENSCAFG00000040632	.	.	intronic	DAB1	.	.	23
chr5	51876070	.	A	T	.	ncRNA_intronic	ENSCAFG00000040632	.	.	intronic	DAB1	.	.	23
chr5	51877774	.	T	C,G	.	ncRNA_intronic	ENSCAFG00000040632	.	.	intronic	DAB1	.	.	24
chr5	51877775	.	G	A	.	ncRNA_intronic	ENSCAFG00000040632	.	.	intronic	DAB1	.	.	13
chr5	51877998	.	C	T	.	ncRNA_intronic	ENSCAFG00000040632	.	.	intronic	DAB1	.	.	25
chr5	51878691	.	T	C	.	ncRNA_intronic	ENSCAFG00000040632	.	.	intronic	DAB1	.	.	26
chr5	51879123	.	C	T	.	ncRNA_intronic	ENSCAFG00000040632	.	.	intronic	DAB1	.	.	26
chr5	51880483	.	T	C	.	ncRNA_intronic	ENSCAFG00000040632	.	.	intronic	DAB1	.	.	26
chr5	51890488	.	G	A	.	ncRNA_intronic	ENSCAFG00000040632	.	.	intronic	DAB1	.	.	21
chr5	51899750	.	T	G	.	ncRNA_intronic	ENSCAFG00000040632	.	.	intronic	DAB1	.	.	20
chr5	51901704	.	C	T	.	ncRNA_intronic	ENSCAFG00000040632	.	.	ncRNA_exonic	LOC100685770	.	.	25
chr5	51901706	.	G	T	.	ncRNA_intronic	ENSCAFG00000040632	.	.	ncRNA_exonic	LOC100685770	.	.	25
chr5	51905829	.	G	A	.	ncRNA_intronic	ENSCAFG00000040632	.	.	intronic	DAB1	.	.	23
chr5	51909071	.	A	T	.	ncRNA_intronic	ENSCAFG00000040632	.	.	intronic	DAB1	.	.	13
chr5	51909072	.	T	A	.	ncRNA_intronic	ENSCAFG00000040632	.	.	intronic	DAB1	.	.	13
chr5	51930193	.	TCTCACACA	TCA,TCACACTCACACA,T,TCACTCACACA,TCACACACTCACACA	.	ncRNA_intronic	ENSCAFG00000040632	.	.	intronic	DAB1	.	.	31
chr5	51939376	.	C	A	.	ncRNA_intronic	ENSCAFG00000040632	.	.	intronic	DAB1	.	.	34
chr5	51939393	.	C	T	.	ncRNA_intronic	ENSCAFG00000040632	.	.	intronic	DAB1	.	.	32
chr5	51940005	.	A	ACAT	.	ncRNA_intronic	ENSCAFG00000040632	.	.	intronic	DAB1	.	.	34
chr5	51940580	.	T	C	.	ncRNA_intronic	ENSCAFG00000040632	.	.	intronic	DAB1	.	.	30
chr5	51941390	.	C	G	.	ncRNA_intronic	ENSCAFG00000040632	.	.	intronic	DAB1	.	.	35
chr5	51952438	.	A	T	.	ncRNA_intronic	ENSCAFG00000040632	.	.	intronic	DAB1	.	.	0
chr5	51952473	rs852728253	G	A	.	ncRNA_intronic	ENSCAFG00000040632	.	.	intronic	DAB1	.	.	13
chr5	52012899	.	A	G	.	ncRNA_intronic	ENSCAFG00000040632	.	.	intronic	DAB1	.	.	0
chr5	52046326	.	G	A	.	ncRNA_intronic	ENSCAFG00000040632	.	.	intronic	DAB1	.	.	2
chr5	52050915	.	T	TTC,*,TTCTTTTC	.	ncRNA_intronic	ENSCAFG00000040632	.	.	intronic	DAB1	.	.	12
chr5	52071110	.	C	G	.	ncRNA_intronic	ENSCAFG00000040632	.	.	intronic	DAB1	.	.	24
chr5	52071827	.	TCAA	T	.	ncRNA_intronic	ENSCAFG00000040632	.	.	intronic	DAB1	.	.	29
chr5	52096735	.	G	T	.	ncRNA_intronic	ENSCAFG00000040632	.	.	intronic	DAB1	.	.	17
chr5	52276225	.	G	GA,*	.	intronic	DAB1	.	.	intronic	DAB1	.	.	35
chr5	52362792	.	A	G	.	intronic	DAB1	.	.	intronic	DAB1	.	.	25
chr5	52525473	.	C	T	.	intergenic	DAB1;C8B	.	.	intergenic	DAB1;C8B	.	.	1
chr5	52526439	.	A	C	.	intergenic	DAB1;C8B	.	.	intergenic	DAB1;C8B	.	.	15
chr5	52529535	SNP683967	C	T	.	intergenic	DAB1;C8B	.	.	intergenic	DAB1;C8B	.	.	16
chr5	52530275	.	G	A	.	intergenic	DAB1;C8B	.	.	intergenic	DAB1;C8B	.	.	15
chr5	52537128	rs851515696	A	G	.	intronic	C8B	.	.	intronic	C8B	.	.	10
chr5	52537444	rs850800938	G	A	.	intronic	C8B	.	.	intronic	C8B	.	.	35
chr5	52539059	.	G	C	.	intronic	C8B	.	.	intronic	C8B	.	.	3
chr5	52540651	.	A	G	.	intronic	C8B	.	.	intronic	C8B	.	.	17
chr5	52540749	.	G	A	.	intronic	C8B	.	.	intronic	C8B	.	.	6
chr5	52540876	.	A	G	.	intronic	C8B	.	.	intronic	C8B	.	.	6
chr5	52540884	.	T	G	.	intronic	C8B	.	.	intronic	C8B	.	.	11
chr5	52541019	.	C	T	.	intronic	C8B	.	.	intronic	C8B	.	.	7
chr5	52541020	.	A	G	.	intronic	C8B	.	.	intronic	C8B	.	.	11
chr5	52541076	.	C	G	.	intronic	C8B	.	.	intronic	C8B	.	.	11
chr5	52541121	.	C	T	.	intronic	C8B	.	.	intronic	C8B	.	.	7
chr5	52541200	.	T	C	.	intronic	C8B	.	.	intronic	C8B	.	.	11
chr5	52541372	.	C	T	.	intronic	C8B	.	.	intronic	C8B	.	.	11
chr5	52541534	rs24209315	G	C	.	intronic	C8B	.	.	intronic	C8B	.	.	11
chr5	52541654	.	A	T	.	intronic	C8B	.	.	intronic	C8B	.	.	6
chr5	52541707	rs24209300	C	T	.	intronic	C8B	.	.	intronic	C8B	.	.	10
chr5	52541715	rs24209299	A	G	.	intronic	C8B	.	.	intronic	C8B	.	.	10
chr5	52541742	rs24209298	G	A	.	intronic	C8B	.	.	intronic	C8B	.	.	10
chr5	52541777	.	T	A	.	intronic	C8B	.	.	intronic	C8B	.	.	6
chr5	52541862	.	G	C	.	intronic	C8B	.	.	intronic	C8B	.	.	10
chr5	52541895	.	G	A	.	intronic	C8B	.	.	intronic	C8B	.	.	10
chr5	52543021	rs850930214	C	T	.	intronic	C8B	.	.	intronic	C8B	.	.	6
chr5	52543789	.	C	T	.	intronic	C8B	.	.	intronic	C8B	.	.	5
chr5	52544750	.	C	T	.	intronic	C8B	.	.	intronic	C8B	.	.	6
chr5	52548908	.	C	A	.	intronic	C8B	.	.	intronic	C8B	.	.	13
chr5	52548923	.	A	G	.	intronic	C8B	.	.	intronic	C8B	.	.	13
chr5	52549206	.	AC	A	.	intronic	C8B	.	.	intronic	C8B	.	.	13
chr5	52549331	.	G	A	.	intronic	C8B	.	.	intronic	C8B	.	.	6
chr5	52549594	.	C	T	.	intronic	C8B	.	.	intronic	C8B	.	.	12
chr5	52549954	rs852246248	A	G	.	intronic	C8B	.	.	intronic	C8B	.	.	31
chr5	52550184	rs852287778	C	T	.	splicing	C8B	.	.	splicing	C8B	.	.	30
chr5	52553006	.	C	T	.	intronic	C8B	.	.	intronic	C8B	.	.	15
chr5	52555326	.	CA	C	.	intronic	C8B	.	.	intronic	C8B	.	.	15
chr5	52556079	.	C	G	.	intronic	C8B	.	.	intronic	C8B	.	.	16
chr5	52556577	rs850560585	G	A	.	intronic	C8B	.	.	intronic	C8B	.	.	25
chr5	52557063	SNP684030	A	G	.	intronic	C8B	.	.	intronic	C8B	.	.	16
chr5	52557206	rs852556693	A	T	.	intronic	C8B	.	.	intronic	C8B	.	.	4
chr5	52561318	.	T	C	.	intronic	C8B	.	.	intronic	C8B	.	.	20
chr5	52562202	rs852525994	G	A	.	intronic	C8B	.	.	intronic	C8B	.	.	20
chr5	52562979	.	A	C	.	intronic	C8B	.	.	intronic	C8B	.	.	22
chr5	52564327	.	C	T	.	intronic	C8B	.	.	intronic	C8B	.	.	19
chr5	52564518	.	G	T	.	intronic	C8B	.	.	intronic	C8B	.	.	20
chr5	52565039	.	G	A	.	intronic	C8B	.	.	intronic	C8B	.	.	18
chr5	52565754	.	C	T	.	intronic	C8B	.	.	intronic	C8B	.	.	4
chr5	52577694	.	T	TC	.	intergenic	C8B;C8A	.	.	intergenic	C8B;C8A	.	.	27
chr5	52577963	.	G	A	.	intergenic	C8B;C8A	.	.	intergenic	C8B;C8A	.	.	27
chr5	52579605	.	C	T	.	intergenic	C8B;C8A	.	.	intergenic	C8B;C8A	.	.	25
chr5	52581576	.	G	A	.	intergenic	C8B;C8A	.	.	intergenic	C8B;C8A	.	.	27
chr5	52664805	.	TGTGGGGGGGGGG	*,T	.	intergenic	C8A;FYB2	.	.	intergenic	C8A;FYB2	.	.	31
chr5	52664809	.	G	*	.	intergenic	C8A;FYB2	.	.	intergenic	C8A;FYB2	.	.	30
chr5	52664812	.	G	*	.	intergenic	C8A;FYB2	.	.	intergenic	C8A;FYB2	.	.	30
chr5	52664830	.	AGGAGGCGG	*,A	.	intergenic	C8A;FYB2	.	.	intergenic	C8A;FYB2	.	.	32
chr5	52664833	.	A	*,AG	.	intergenic	C8A;FYB2	.	.	intergenic	C8A;FYB2	.	.	32
chr5	52664836	.	C	*,CG	.	intergenic	C8A;FYB2	.	.	intergenic	C8A;FYB2	.	.	32
chr5	52710718	rs853178980	C	T	.	exonic	FYB2	nonsynonymous SNV	FYB2:ENSCAFT00000043811:exon2:c.389C>T:p.P130L,FYB2:ENSCAFT00000049631:exon2:c.389C>T:p.P130L	exonic	FYB2	nonsynonymous SNV	FYB2:XM_005620249.3:exon2:c.389C>T:p.P130L,FYB2:XM_022418822.1:exon2:c.389C>T:p.P130L	2
chr5	52835246	.	G	T	.	intronic	PRKAA2	.	.	intronic	PRKAA2	.	.	0
chr5	52875507	.	G	A	.	intronic	PRKAA2	.	.	intergenic	PRKAA2;LOC102156441	.	.	2
chr5	52876986	.	G	C	.	upstream	PRKAA2	.	.	upstream	LOC102156441	.	.	36
chr5	52900354	.	AAG	A,AAGAG	.	intergenic	PRKAA2;ENSCAFG00000046922	.	.	ncRNA_intronic	LOC111096115	.	.	24
chr5	52903564	.	A	G	.	intergenic	PRKAA2;ENSCAFG00000046922	.	.	ncRNA_intronic	LOC111096115	.	.	3
chr5	52924471	.	CCCCGAGCAG	CCCCGAGCAGCCCGAGCAG,C	11.129	UTR5	PLPP3	.	.	UTR5	PLPP3	.	.	6
chr5	52930154	.	C	A	.	intronic	PLPP3	.	.	intronic	PLPP3	.	.	8
chr5	53161809	.	A	T	.	intergenic	PLPP3;ENSCAFG00000049545	.	.	ncRNA_intronic	LOC102156622	.	.	21
chr5	53167538	SNP685314	T	C	.	intergenic	PLPP3;ENSCAFG00000049545	.	.	ncRNA_intronic	LOC102156622	.	.	29
chr5	53167680	.	C	T	.	intergenic	PLPP3;ENSCAFG00000049545	.	.	ncRNA_intronic	LOC102156622	.	.	34
chr5	53170743	.	A	*	.	intergenic	PLPP3;ENSCAFG00000049545	.	.	ncRNA_intronic	LOC102156622	.	.	17
chr5	53203911	.	G	C	.	intergenic	PLPP3;ENSCAFG00000049545	.	.	intergenic	LOC102156622;LOC111095949	.	.	31
chr5	53204135	.	C	T	.	intergenic	PLPP3;ENSCAFG00000049545	.	.	intergenic	LOC102156622;LOC111095949	.	.	25
chr5	53204303	.	GT	G	.	intergenic	PLPP3;ENSCAFG00000049545	.	.	intergenic	LOC102156622;LOC111095949	.	.	33
chr5	53208360	.	CTTCTTTTTTTTTT	CTT,*	.	intergenic	PLPP3;ENSCAFG00000049545	.	.	intergenic	LOC102156622;LOC111095949	.	.	22
chr5	53217584	.	T	TTTC,*,TTTCTTTTC	.	intergenic	PLPP3;ENSCAFG00000049545	.	.	intergenic	LOC102156622;LOC111095949	.	.	30
chr5	53245641	.	T	*	.	intergenic	PLPP3;ENSCAFG00000049545	.	.	ncRNA_intronic	LOC111095949	.	.	14
chr5	53245642	.	T	A	.	intergenic	PLPP3;ENSCAFG00000049545	.	.	ncRNA_intronic	LOC111095949	.	.	17
chr5	53298972	.	G	A	.	intergenic	PLPP3;ENSCAFG00000049545	.	.	ncRNA_intronic	LOC111095949	.	.	26
chr5	53367943	.	A	C	.	intergenic	PLPP3;ENSCAFG00000049545	.	.	intergenic	LOC111095949;LOC106558829	.	.	35
chr5	53373985	.	C	T	.	intergenic	PLPP3;ENSCAFG00000049545	.	.	intergenic	LOC111095949;LOC106558829	.	.	16
chr5	53382087	.	A	G	.	intergenic	PLPP3;ENSCAFG00000049545	.	.	intergenic	LOC111095949;LOC106558829	.	.	7
chr5	53385468	.	G	A	.	intergenic	PLPP3;ENSCAFG00000049545	.	.	intergenic	LOC111095949;LOC106558829	.	.	7
chr5	53419287	.	A	*	.	intergenic	PLPP3;ENSCAFG00000049545	.	.	intergenic	LOC111095949;LOC106558829	.	.	30
chr5	53458211	.	TCTTGTGCTAGTTAA	T	.	ncRNA_exonic	ENSCAFG00000034632	.	.	ncRNA_intronic	LOC106558829	.	.	24
chr5	53458212	.	C	*	.	ncRNA_exonic	ENSCAFG00000034632	.	.	ncRNA_intronic	LOC106558829	.	.	24
chr5	53485315	.	AATGTATTT	A	.	ncRNA_intronic	ENSCAFG00000036760	.	.	ncRNA_intronic	LOC106558829	.	.	20
chr5	53503154	.	C	A	.	intergenic	ENSCAFG00000036760;ENSCAFG00000042431	.	.	intergenic	LOC106558829;LOC111095950	.	.	1
chr5	53518210	.	C	T	.	intergenic	ENSCAFG00000036760;ENSCAFG00000042431	.	.	intergenic	LOC106558829;LOC111095950	.	.	18
chr5	53521249	.	A	G	.	intergenic	ENSCAFG00000036760;ENSCAFG00000042431	.	.	intergenic	LOC106558829;LOC111095950	.	.	22
chr5	53522558	.	G	A	.	intergenic	ENSCAFG00000036760;ENSCAFG00000042431	.	.	intergenic	LOC106558829;LOC111095950	.	.	36
chr5	53536661	.	T	C	.	intergenic	ENSCAFG00000036760;ENSCAFG00000042431	.	.	intergenic	LOC106558829;LOC111095950	.	.	21
chr5	53549184	.	T	TTTTTTG,TTTTTTTG,*	.	intergenic	ENSCAFG00000036760;ENSCAFG00000042431	.	.	intergenic	LOC106558829;LOC111095950	.	.	29
chr5	53571876	.	TAG	T	.	intergenic	ENSCAFG00000036760;ENSCAFG00000042431	.	.	intergenic	LOC106558829;LOC111095950	.	.	31
chr5	53576957	.	TAC	T	.	intergenic	ENSCAFG00000036760;ENSCAFG00000042431	.	.	intergenic	LOC106558829;LOC111095950	.	.	30
chr5	53582789	.	G	A	.	intergenic	ENSCAFG00000036760;ENSCAFG00000042431	.	.	intergenic	LOC106558829;LOC111095950	.	.	19
chr5	53597141	.	T	C	.	intergenic	ENSCAFG00000036760;ENSCAFG00000042431	.	.	intergenic	LOC106558829;LOC111095950	.	.	25
chr5	53597168	.	A	*,ATTTTTT	.	intergenic	ENSCAFG00000036760;ENSCAFG00000042431	.	.	intergenic	LOC106558829;LOC111095950	.	.	13
chr5	53607653	.	A	G	.	intergenic	ENSCAFG00000036760;ENSCAFG00000042431	.	.	intergenic	LOC106558829;LOC111095950	.	.	18
chr5	53645951	.	A	C	.	ncRNA_intronic	ENSCAFG00000042431	.	.	ncRNA_intronic	LOC111095950	.	.	30
chr5	53692237	.	C	T	.	intergenic	ENSCAFG00000042431;ENSCAFG00000046044	.	.	ncRNA_intronic	LOC111095950	.	.	26
chr5	53695125	.	G	T	.	intergenic	ENSCAFG00000042431;ENSCAFG00000046044	.	.	ncRNA_intronic	LOC111095950	.	.	28
chr5	53734532	.	T	C	.	intergenic	ENSCAFG00000042431;ENSCAFG00000046044	.	.	intergenic	LOC111095950;LOC111095951	.	.	26
chr5	53737685	.	C	T	.	intergenic	ENSCAFG00000042431;ENSCAFG00000046044	.	.	intergenic	LOC111095950;LOC111095951	.	.	11
chr5	53743143	.	TAAATAAA	*,TA,TAAAAATAAA,T,TAA	.	intergenic	ENSCAFG00000042431;ENSCAFG00000046044	.	.	intergenic	LOC111095950;LOC111095951	.	.	32
chr5	53743144	.	AAAT	*,A	.	intergenic	ENSCAFG00000042431;ENSCAFG00000046044	.	.	intergenic	LOC111095950;LOC111095951	.	.	27
chr5	53743146	.	AT	*,A	.	intergenic	ENSCAFG00000042431;ENSCAFG00000046044	.	.	intergenic	LOC111095950;LOC111095951	.	.	29
chr5	53801717	.	C	T	.	intergenic	ENSCAFG00000046044;ENSCAFG00000038853	.	.	intergenic	LOC111095950;LOC111095951	.	.	36
chr5	53802152	.	C	T	.	intergenic	ENSCAFG00000046044;ENSCAFG00000038853	.	.	intergenic	LOC111095950;LOC111095951	.	.	23
chr5	53920725	.	AAAGAAAGAAAGAAAAG	*,AAAAGAAAGAAAAG,A	.	intergenic	ENSCAFG00000035551;ENSCAFG00000045152	.	.	intergenic	LOC111096116;USP24	.	.	12
chr5	53920727	.	AG	A,*	.	intergenic	ENSCAFG00000035551;ENSCAFG00000045152	.	.	intergenic	LOC111096116;USP24	.	.	3
chr5	53920728	.	GAAAGAAAGAAAAGAAAGAAAGAAAGA	GAAGAAAGAAAAGAAAGAAAGAAAGA,GAAAGAAAGAAAGAAAGA,GAAAAGAAAGAAAAGAAAGAAAGAAAGA,*	.	intergenic	ENSCAFG00000035551;ENSCAFG00000045152	.	.	intergenic	LOC111096116;USP24	.	.	21
chr5	53943329	.	A	*	.	intergenic	ENSCAFG00000045152;USP24	.	.	intergenic	LOC111096116;USP24	.	.	26
chr5	53943330	.	GCCC	G,*	.	intergenic	ENSCAFG00000045152;USP24	.	.	intergenic	LOC111096116;USP24	.	.	26

[truncated: 9 more sheets: Table S10, Table S11, Table S12, Table S13, Table S14, Table S15, Table S16, Table S17, Table S18]
